# Supplementary material for: NPvis: An Interactive Visualizer of Peptidic Natural Product–MS/MS Matches
Source: Metabolites. 2022 Jul 29;12(8):706. doi: 10.3390/metabo12080706 (PMC9415073; doi:10.3390/metabo12080706)
Supplement: Supplementary file 1 [file metabolites-12-00706-s001.zip]

Archive with 1 entries (1 files):
- metabolites-1796771-supplementary.pdf
